# Supplementary material for: Draft Aphaenogaster genomes expand our view of ant genome size variation across climate gradients
Source: PeerJ. 2019 Mar 11;7:e6447. doi: 10.7717/peerj.6447 (PMC6417409; doi:10.7717/peerj.6447)
Supplement: Supplemental Information 3 — PerMANOVA pseudo-F table for the analysis of the factors correlated with ant genome size only including the previously sequenced NCBI ant specimens. [file peerj-07-6447-s003.tex]

% latex table generated in R 3.5.0 by xtable 1.8-2 package
% Wed Apr  4 10:33:27 2018
\begin{table}[ht]
\centering
\begin{tabular}{lrrrrrr}
  \hline
 & {\emph{df}} & {\emph{SS}} & {\emph{MS}} & {\emph{Pseudo-F}} & {\emph{R2}} & {p\emph{-value}} \\ 
  \hline
\textit{Size Distance} &  &  &  &  &  &  \\ 
Lat & 1 & 2707.43 & 2707.43 & 2.11 & 0.07 & 0.1796 \\ 
  Lon & 1 & 1759.79 & 1759.79 & 1.37 & 0.05 & 0.2693 \\ 
  MAT & 1 & 118.64 & 118.64 & 0.09 & 0.00 & 0.7636 \\ 
  Tmin & 1 & 3394.10 & 3394.10 & 2.65 & 0.09 & 0.1434 \\ 
  Tmax & 1 & 5518.63 & 5518.63 & 4.31 & 0.14 & 0.0727 \\ 
  PA & 1 & 8349.14 & 8349.14 & 6.52 & 0.21 & 0.0363 \\ 
  PS & 1 & 5501.51 & 5501.51 & 4.29 & 0.14 & 0.0679 \\ 
  Residuals & 9 & 11533.39 & 1281.49 &  & 0.30 &  \\ 
  Total & 16 & 38882.63 &  &  & 1.00 &  \\ 
\textit{MASH Distance} &  &  &  &  &  &  \\ 
Lat & 1 & 0.02 & 0.02 & 1.66 & 0.08 & 0.0683 \\ 
  Lon & 1 & 0.02 & 0.02 & 2.07 & 0.10 & 0.0295 \\ 
  MAT & 1 & 0.02 & 0.02 & 1.95 & 0.10 & 0.0332 \\ 
  Tmin & 1 & 0.01 & 0.01 & 1.06 & 0.05 & 0.3679 \\ 
  Tmax & 1 & 0.01 & 0.01 & 1.43 & 0.07 & 0.1483 \\ 
  PA & 1 & 0.01 & 0.01 & 1.38 & 0.07 & 0.1590 \\ 
  PS & 1 & 0.02 & 0.02 & 1.56 & 0.08 & 0.0871 \\ 
  Residuals & 9 & 0.09 & 0.01 &  & 0.45 &  \\ 
  Total & 16 & 0.19 &  &  & 1.00 &  \\ 
   \hline
\end{tabular}
\caption{PerMANOVA pseudo-F table for the analysis of the factors
  correlated with ant genome size and similarity (MASH distance) only
  including the previously sequenced NCBI ant specimens.}
\label{tab:perm_f_napg}
\end{table}
